# Supplementary material for: Evaluation of Dermatological and Neurological Aspects of the Relationship between Rosacea and Headaches
Source: Diagnostics (Basel). 2023 Dec 22;14(1):23. doi: 10.3390/diagnostics14010023 (PMC10795644; doi:10.3390/diagnostics14010023)
Supplement: Supplementary file 1 [file diagnostics-14-00023-s001.zip]

Archive with 2 entries (2 files):
- Supplementary materials File S1.pdf
- Supplementary tables.pdf
